# Supplementary material for: Genomic Features of the Micropredator Lysobacter sp. Hz25 Isolated from the Rhizosphere of Hedysarum zundukii
Source: Int J Mol Sci. 2026 Apr 24;27(9):3800. doi: 10.3390/ijms27093800 (PMC13163355; doi:10.3390/ijms27093800)
Supplement: Supplementary file 1 [file ijms-27-03800-s001.zip]

Archive with 3 entries (3 files):
- Fig S1 Multiple alignments of catalytic domain of GH19 chitinase.pdf
- Table S1. Arsenic resistances genes found in Lysobacter genomes 5 Apr.xlsx
- Table S2. Gene list.xlsx
