# Supplementary material for: Genomic Features of the Micropredator Lysobacter sp. Hz25 Isolated from the Rhizosphere of Hedysarum zundukii
Source: Int J Mol Sci. 2026 Apr 24;27(9):3800. doi: 10.3390/ijms27093800 (PMC13163355; doi:10.3390/ijms27093800)
Supplement: Supplementary file 1 [file ijms-27-03800-s001.zip › Table S1. Arsenic resistances genes found in Lysobacter genomes 5 Apr.xlsx]

## Sheet: Table S1
Supplimentary Table S1. The arsenic resistances genes found in Lysobacter genomes.
Loci colors hishlight the co-localized genes (clusters): green for one cluster and orange for second
Strain, genome assembly accession number	Annotation (function)	Gene	Corresponding proteins in NCBI	Locus
L. arseniciresistens ZS79 GCF_000768335.1	Arsenic resistance protein ArsH	ArsH	WP_036206789.1	N799_RS01020
	Arsenical resistance regulator ArsR	ArsR	WP_036206468.1	N799_RS01025
		ArsR	WP_036210680.1	N799_RS08240
		ArsR	WP_052100988.1	N799_RS01945
		ArsR	WP_036211276.1	N799_RS09220
		ArsR	WP_036208146.1	N799_RS03900
	arsenic resistance N-acetyltransferase ArsN2	ArsN2	Missing
	Arsenic efflux pump protein	ACR3	WP_203225000.1	N799_RS01035
	Arsenate reductase ArsC	ArsC	WP_036206229.1	N799_RS00395
	Arsenate reductase ArsC	ArsC	WP_036206470.1	N799_RS01030
	Arsenate reductase ArsC	ArsC	WP_036211265.1	N799_RS09205
	Arsenate reductase ArsC	ArsC	WP_036211268.1	N799_RS09210
Hz25 GCF_046097045.1	Arsenic resistance protein ArsH	ArsH	Missing	ACKN61_RS22460
	Arsenical resistance regulator ArsR	ArsR	WP_408951309.1	ACKN61_RS22465
	arsenic resistance N-acetyltransferase ArsN2	ArsN2	WP_408951307.1	ACKN61_RS22450
	Arsenic efflux pump protein	ACR3	Missing
	Arsenate reductase ArsC	ArsC	WP_408953838.1	ACKN61_RS15690
		ArsC	WP_408950320.1	ACKN61_RS15695
		ArsC	WP_408951308.1	ACKN61_RS22455
		ArsC	WP_408953440.1	ACKN61_RS10720
L. antibioticus HS124 GCF_000336385.2	Arsenic resistance protein ArsH	ArsH	WP_087960727.1	TX83_RS13280
	Arsenical resistance regulator	ArsR	WP_064747669.1	TX83_RS09320
		ArsR	WP_064748296.1	TX83_RS12565
	arsenic resistance N-acetyltransferase ArsN2	ArsN2	WP_064749258.1	TX83_RS17490
	Arsenic efflux pump protein	ACR3	Missing
	Arsenate reductase ArsC	ArsC	WP_064748426.1	TX83_RS13270
	Arsenate reductase ArsC	ArsC	WP_064749259.1	TX83_RS17495
L. antibioticus 13-6 GCF_000731095.1	Arsenic resistance protein ArsH	ArsH	WP_081930880.1	EX88_RS0111310
	Arsenical resistance regulator	ArsR	WP_081930634.1	EX88_RS0105040
		ArsR	WP_235186334.1	EX88_RS0117315
	arsenic resistance N-acetyltransferase ArsN2	ArsN2	WP_031372101.1	EX88_RS0111320
	Arsenic efflux pump protein	ACR3	WP_031372097.1	EX88_RS0111300
	Arsenate reductase ArsC	ArsC	WP_031371734.1	EX88_RS0109345
	Arsenate reductase ArsC	ArsC	WP_031372100.1	EX88_RS0111315
L. antibioticusATCC 29479 GCF_001442535.1	Arsenic resistance protein ArsH	ArsH	WP_082638765.1	GLA29479_RS16905
	arsenic resistance N-acetyltransferase ArsN2	ArsN2	WP_057919455.1	GLA29479_RS16915
	Arsenical resistance regulator	ArsR	WP_057919457.1	GLA29479_RS16900
	Arsenic efflux pump protein	ACR3	WP_057973242.1	GLA29479_RS16895
	Arsenate reductase (EC 1.20.4.1)	ArsC	WP_057919456.1	GLA29479_RS16910
		ArsC	WP_057971168.1	GLA29479_RS07005
L. antibioticus76 GCF_001442745.1	Arsenic resistance protein ArsH	ArsH	WP_082648048.1	LA76x_RS21625
	arsenic resistance N-acetyltransferase ArsN2	ArsN2	WP_057919455.1	LA76x_RS21615
	Arsenical resistance regulator	ArsR	WP_057919457.1	LA76x_RS21630
	Arsenic efflux pump protein	ACR3	WP_057920249.1	LA76x_RS21635
	Arsenate reductase (EC 1.20.4.1)	ArsC	WP_057919653.1	LA76x_RS22825
		ArsC	WP_057919456.1	LA76x_RS21620
		ArsC	WP_057917705.1	LA76x_RS10295
L. firmicutimachus PB6250 GCF_037027445.1	Arsenic resistance protein ArsH	ArsH	WP_425606032.1	V2J18_RS15325
	Arsenical resistance regulator	ArsR	WP_064749256.1	V2J18_RS10505
		ArsR	WP_336132210.1	V2J18_RS15340
	Arsenic efflux pump protein	ACR3	Missing
	Arsenate reductase (EC 1.20.4.1)	ArsC	WP_336132209.1	V2J18_RS15335
		ArsC	WP_336132207.1	V2J18_RS15330
		ArsC	WP_336131986.1	V2J18_RS13170
L. conceretionis Ko07 GCF_000768345.1	Arsenic efflux pump protein	ACR3	WP_036193701.1	N792_RS06740
	Arsenical resistance regulator	ArsR	WP_052103545.1	N792_RS06015
		ArsR	WP_036194255.1	N792_RS09100
		ArsR	WP_052103593.1	N792_RS06745
	Arsenate reductase (EC 1.20.4.1)	ArsC	WP_036193704.1	N792_RS06750
		ArsC	WP_036192615.1	N792_RS03085
		ArsC	WP_036193299.1	N792_RS05655
L. daejeonensis GH1-9T GCF_000768345.1	organoarsenical effux MFS transporter ArsJ	ArsJ	WP_052107888.1	N800_RS03825
	Arsenic efflux pump protein	ACR3	Missing
	arsenic resistance N-acetyltransferase ArsN2	ArsN2	WP_036135421.1	N800_RS04890
	Arsenical resistance regulator	ArsR	WP_036135748.1	N800_RS05360
		ArsR	WP_425476494.1	N800_RS03815
		ArsR	WP_036136165.1	N800_RS06485
	Arsenate reductase (EC 1.20.4.1)	ArsC	WP_232227578.1	N800_RS09070
L. defluvii IMMIB APB-9 GCF_000769985.1	Arsenic resistance protein ArsH	ArsH	WP_231553197.1	N791_RS07385
	Arsenical resistance regulator	ArsR	WP_052106586.1	N791_RS03650
		ArsR	WP_027069523.1	N791_RS07390
		ArsR	WP_027068786.1	N791_RS06290
	Arsenic efflux pump protein	ACR3	WP_027069522.1	N791_RS07395
	Arsenate reductase (EC 1.20.4.1)	ArsC	WP_027069610.1	N791_RS00195
		ArsC	WP_081677764.1	N791_RS07380
L. capsici AZ78 GCF_000604005.2	Arsenic resistance protein ArsH	ArsH	WP_051547229.1	AZ78_RS14965
	arsenic resistance N-acetyltransferase ArsN2	ArsN2	WP_160329640.1	AZ78_RS27125
	Arsenical-resistance protein ACR3	ACR3	WP_036104128.1	AZ78_RS01540
	Arsenical resistance regulator	ArsR	WP_036110794.1	AZ78_RS13150
		ArsR	WP_036108924.1	AZ78_RS10810
		ArsR	WP_036104128.1	AZ78_RS01540
		ArsR	WP_036110161.1	AZ78_RS16885
		ArsR	WP_051547228.1	AZ78_RS14970
	Arsenate reductase (EC 1.20.4.1)	ArsC	WP_036109705.1	AZ78_RS04120
		ArsC	WP_036105459.1	AZ78_RS14960
