# Supplementary material for: Genomic Features of the Micropredator Lysobacter sp. Hz25 Isolated from the Rhizosphere of Hedysarum zundukii
Source: Int J Mol Sci. 2026 Apr 24;27(9):3800. doi: 10.3390/ijms27093800 (PMC13163355; doi:10.3390/ijms27093800)
Supplement: Supplementary file 1 [file ijms-27-03800-s001.zip › Table S2. Gene list.xlsx]

## Sheet: Table S2
Supplimentary Table S2. Gene list used for comparative genomics of Hz25 strain
Lytic enzymes
Locus	Gene annotation (function)
ACKN61_RS09425	glycoside hydrolase family 19 protein
ACKN61_RS14620	chitinase
ACKN61_RS14770	M23 family metallopeptidase
ACKN61_RS16370	S1 family peptidase
ACKN61_RS10450	M35 family metallo-endopeptidase
ACKN61_RS11830	M4 family metallopeptidase
ACKN61_RS21005	N-acetylmuramoyl-L-alanine amidase
Type III secretion system
ACKN61_RS04775	type III pantothenate kinase
ACKN61_RS22650	T3SS effector protein (predicted)
ACKN61_RS22655	T3SS effector protein (predicted)
ACKN61_RS22660	SctO
ACKN61_RS22665	FliI/YscN family ATPase
ACKN61_RS22670	FliH/SctL family protein
ACKN61_RS22675	T3SS effector protein (predicted)
ACKN61_RS22680	type III secretion system inner membrane ring lipoprotein SctJ
ACKN61_RS22685	T3SS effector protein (predicted)
ACKN61_RS22690	T3SS effector protein (predicted)
ACKN61_RS22695	SctD
ACKN61_RS22700	type III secretion system export apparatus subunit SctV
ACKN61_RS22705	flagellar biosynthetic protein FliO
ACKN61_RS22710	histidine kinase
ACKN61_RS22715	response regulator TF
ACKN61_RS22720	type III secretion system cytoplasmic ring protein SctQ
ACKN61_RS22730	type III secretion system export apparatus subunit SctS
ACKN61_RS22735	type III secretion system export apparatus subunit SctT
ACKN61_RS22740	type III secretion system export apparatus subunit SctU
Type II secretion system
ACKN61_RS05400	type II secretion system ATPase GspE
ACKN61_RS05405	type II secretion system protein XpsF
ACKN61_RS05410	type II secretion system major pseudopilin GspG
ACKN61_RS05415	type II secretion system protein XpsH
ACKN61_RS05420	type II secretion system protein XpsI
ACKN61_RS05440	type II secretion system protein GspM
ACKN61_RS05450	type II secretion system secretin GspD
ACKN61_RS05695	type II secretion system F family protein
Motility and pili
ACKN61_RS00595	fimbria/pilus outer membrane usher protein
ACKN61_RS01740	pilin
ACKN61_RS05090	PilT/PilU family type 4a pilus ATPase
ACKN61_RS05410	type II secretion system major pseudopilin GspG
ACKN61_RS05425	prepilin-type N-terminal cleavage/methylation domain-containing protein
ACKN61_RS05435	PilN domain-containing protein
ACKN61_RS05690	Prepilin peptidase
ACKN61_RS05700	type IV-A pilus assembly ATPase PilB
ACKN61_RS05745	pilin (KO: type IV pilus assembly protein PilA)
ACKN61_RS05750	pilin (KO: type IV pilus assembly protein PilA)
ACKN61_RS06905	type IV pilus twitching motility protein PilT
ACKN61_RS06910	PilT/PilU family type 4a pilus ATPase
ACKN61_RS07665	GspH/FimT family pseudopilin
ACKN61_RS08125	GspH/FimT family pseudopilin
ACKN61_RS08130	type IV pilus modification protein PilV
ACKN61_RS08135	PilW family protein
ACKN61_RS08140	PilX N-terminal domain-containing pilus assemblyprotein
ACKN61_RS08145	pilus assembly protein (KO: type IV pilus assembly protein PilY1)
ACKN61_RS08150	type IV pilin protein (KO: type IV pilus assembly protein PilE)
ACKN61_RS11175	type IV pilus biogenesis/stability protein PilW
ACKN61_RS11875	twitching motility response regulator PilH
ACKN61_RS16490	PilZ domain-containing protein
ACKN61_RS19230	twitching motility response regulator PilG
ACKN61_RS19575	type IV pilus secretin PilQ
ACKN61_RS19580	pilus assembly protein PilP
ACKN61_RS19585	type 4a pilus biogenesis protein PilO
ACKN61_RS19590	PilN domain-containing protein
ACKN61_RS19595	pilus assembly protein PilM
ACKN61_RS19720	PilZ domain-containing protein
Iron Acquisition and Secondary Metabolism
ACKN61_RS12350	isochorismate synthase
ACKN61_RS12355	(2,3-dihydroxybenzoyl)adenylate synthase
ACKN61_RS12360	isochorismatase family protein
ACKN61_RS12365	condensation domain-containing protein
ACKN61_RS12370	siderophore-interacting protein
ACKN61_RS12375	2,3-dihydro-2,3-dihydroxybenzoate dehydrogenase
ACKN61_RS04960	anthranilate synthase component I
ACKN61_RS04995	anthranilate synthase component II
ACKN61_RS05000	anthranilate phosphoribosyltransferase
ACKN61_RS24630	aminodeoxychorismate synthase component I
